# Supplementary material for: Fragmented α-Amylase into Microporous Metal-Organic Frameworks as Bioreactors
Source: Materials (Basel). 2021 Feb 11;14(4):870. doi: 10.3390/ma14040870 (PMC7918099; doi:10.3390/ma14040870)
Supplement: Supplementary file 1 [file materials-14-00870-s001.zip]

Archive with 1 entries (1 files):
- materials-1090075-supplementary.pdf
